# Supplementary material for: CALIMA: The semi-automated open-source calcium imaging analyzer
Source: Comput Methods Programs Biomed. 2019 Oct;179:104991. doi: 10.1016/j.cmpb.2019.104991 (PMC6718774; doi:10.1016/j.cmpb.2019.104991)
Supplement: Supplementary file 1 [file mmc1.xml]

<?xml version="1.0" encoding="UTF-8" standalone="no"?><data:data><datasets><author>e.a.l.raaijmakers@tue.nl</author><type>0</type><dataset><value>1</value><reason>Data will be made available on request</reason><comments/></dataset></datasets></data:data>
